# Supplementary material for: Free-Running Cardiac and Respiratory Motion-Resolved Imaging: A Paradigm Shift for Managing Motion in Cardiac MRI?
Source: Diagnostics (Basel). 2024 Sep 3;14(17):1946. doi: 10.3390/diagnostics14171946 (PMC11394669; doi:10.3390/diagnostics14171946)
Supplement: Supplementary file 1 [file diagnostics-14-01946-s001.zip]

Archive with 1 entries (1 files):
- diagnostics-3185435-supplementary.mp4
